# Supplementary material for: In Silico Identification and Characterization of Spiro[1,2,4]triazolo[1,5-c]quinazolines as Diacylglycerol Kinase α Modulators
Source: Molecules. 2025 May 26;30(11):2324. doi: 10.3390/molecules30112324 (PMC12156019; doi:10.3390/molecules30112324)
Supplement: Supplementary file 1 [file molecules-30-02324-s001.zip]

Archive with 1 entries (1 files):
- molecules-3630966-supplementary.pdf
